# Supplementary material for: In Vitro Bioassay for Damage-Associated Molecular Patterns Arising from Injured Oral Cells
Source: Bioengineering (Basel). 2024 Jul 5;11(7):687. doi: 10.3390/bioengineering11070687 (PMC11273541; doi:10.3390/bioengineering11070687)
Supplement: Supplementary file 1 [file bioengineering-11-00687-s001.zip]

Archive with 1 entries (1 files):
- bioengineering-3057195-supplementary.pdf
